# Supplementary material for: Description of a new species of Acrostichus Rahm 1928 (Nematoda: Diplogastridae) from India with a note on its position and relationship with the congeners
Source: Biodivers Data J. 2016 Apr 7;(4):e8029. doi: 10.3897/BDJ.4.e8029 (PMC4867705; doi:10.3897/BDJ.4.e8029)
Supplement: XML Treatment for Acrostichus medius [file BDJ.4.e8029-treatment1.xml]

<!DOCTYPE tp:taxon-treatment
  PUBLIC "-//TaxonX//DTD Taxonomic Treatment Publishing DTD v0 20100105//EN" "tax-treatment-NSO.dtd">
<tp:taxon-treatment xmlns:tp="http://www.plazi.org/taxpub"><tp:treatment-meta><mixed-citation publication-type="journal"><person-group><name><surname>Tahseen</surname><given-names>Qudsia</given-names></name><name><surname>Ahlawat</surname><given-names>Shikha</given-names></name><name><surname>Asif</surname><given-names>Mohammad</given-names></name><name><surname>Mustaqim</surname><given-names>Malka</given-names></name></person-group><article-title>Description of a new species of <italic><tp:taxon-name><tp:taxon-name-part taxon-name-part-type="genus">Acrostichus</tp:taxon-name-part></tp:taxon-name></italic> Rahm 1928 (<tp:taxon-name><tp:taxon-name-part taxon-name-part-type="phylum">Nematoda</tp:taxon-name-part></tp:taxon-name>: <tp:taxon-name><tp:taxon-name-part taxon-name-part-type="family">Diplogastridae</tp:taxon-name-part></tp:taxon-name>) from India with a note on its position and relationship with the congeners</article-title><source>Biodivers Data J</source><day>07</day><month>4</month><year>2016</year><volume>2016</volume><issue>4</issue><pub-id pub-id-type="doi">10.3897/BDJ.4.e8029</pub-id></mixed-citation></tp:treatment-meta><tp:nomenclature><tp:taxon-name><tp:taxon-name-part taxon-name-part-type="genus">Acrostichus</tp:taxon-name-part> <tp:taxon-name-part taxon-name-part-type="species">medius</tp:taxon-name-part><object-id xmlns:xlink="http://www.w3.org/1999/xlink" content-type="zoobank" xlink:type="simple" object-id-type="ZooBank">urn:lsid:zoobank.org:author:E2679573-3F6B-4221-8817-AFB63266528D</object-id></tp:taxon-name><tp:taxon-status xmlns:xlink="http://www.w3.org/1999/xlink" xlink:type="simple">sp. n.</tp:taxon-status></tp:nomenclature><tp:treatment-sec sec-type="materials"><title>Materials</title><list list-type="alpha-lower" list-content="occurrences"><list-item><p><bold>Type status:</bold> <named-content xmlns:xlink="http://www.w3.org/1999/xlink" content-type="dwc:typeStatus" xlink:type="simple">Holotype</named-content>. <bold>Record Level:</bold> type: <named-content xmlns:xlink="http://www.w3.org/1999/xlink" content-type="dwc:type" xlink:type="simple"><italic><tp:taxon-name><tp:taxon-name-part taxon-name-part-type="genus">Acrostichus</tp:taxon-name-part> <tp:taxon-name-part taxon-name-part-type="species">medius</tp:taxon-name-part></tp:taxon-name></italic></named-content>; modified: <named-content xmlns:xlink="http://www.w3.org/1999/xlink" content-type="dwc:modified" xlink:type="simple">NOQ</named-content>; language: <named-content xmlns:xlink="http://www.w3.org/1999/xlink" content-type="dwc:language" xlink:type="simple">English</named-content>; rightsHolder: <named-content xmlns:xlink="http://www.w3.org/1999/xlink" content-type="dwc:rightsHolder" xlink:type="simple">Aligarh Muslim University</named-content>; bibliographicCitation: <named-content xmlns:xlink="http://www.w3.org/1999/xlink" content-type="dwc:bibliographicCitation" xlink:type="simple">Tahseen et al.</named-content>; institutionID: <named-content xmlns:xlink="http://www.w3.org/1999/xlink" content-type="dwc:institutionID" xlink:type="simple">amu.ac.in</named-content>; collectionID: <named-content xmlns:xlink="http://www.w3.org/1999/xlink" content-type="dwc:collectionID" xlink:type="simple">urn:lsid:zoobank.org:author:E2679573-3F6B-4221-8817-AFB63266528D</named-content>; institutionCode: <named-content xmlns:xlink="http://www.w3.org/1999/xlink" content-type="dwc:institutionCode" xlink:type="simple">AMU</named-content>; collectionCode: <named-content xmlns:xlink="http://www.w3.org/1999/xlink" content-type="dwc:collectionCode" xlink:type="simple">NOQ</named-content></p></list-item></list></tp:treatment-sec><tp:treatment-sec sec-type="Description"><title>Description</title><p>Hermaphrodite female (Figs <xref ref-type="fig" rid="F3003201">2</xref>, <xref ref-type="fig" rid="F3003006">3</xref>, <xref ref-type="fig" rid="F3003163">4</xref>, <xref ref-type="fig" rid="F3003180">5</xref>, <xref ref-type="fig" rid="F3003039">6</xref>, <xref ref-type="fig" rid="F3003148">7</xref> and Table <xref ref-type="table" rid="T2770971">1</xref>): Body slender, medium to large-sized; almost straight after fixation, tapering at both extremities. Cuticle with fine transverse striations; longitudinal ridges delicate, striated (Figs <xref ref-type="fig" rid="F3003006">3</xref><xref ref-type="fig" rid="F3003015">e</xref>, <xref ref-type="fig" rid="F3003163">4</xref><xref ref-type="fig" rid="F3003168">a</xref>, <xref ref-type="fig" rid="F3003172">e</xref>, <xref ref-type="fig" rid="F3003180">5</xref><xref ref-type="fig" rid="F3003186">b</xref>). Punctations faint, dot-like, running along longitudinal ridges (Fig. <xref ref-type="fig" rid="F3003163">4</xref><xref ref-type="fig" rid="F3003168">a</xref>). Lateral fields demarcated with two conspicuous ridges about 3–5 µm apart. Lip region continuous with adjoining body. Lips amalgamated; labial sensilla slightly raised. Amphidial apertures elliptical, 2.5–3.5 µm wide and situated about 5–7 µm from anterior end of stoma (Fig. <xref ref-type="fig" rid="F3003201">2</xref><xref ref-type="fig" rid="F3003208">c</xref>). Cheilostom cuticularised, converging anteriorly with six adradial plates, gymnostom anisomorphic with dorsal wall thickened than sub-ventrals. Stegostom anisotopic, anisomorphic. Dorsal metastegostomal wall with a triangular tooth, each sub-ventral wall provided with relatively smaller tooth (Figs <xref ref-type="fig" rid="F3003201">2</xref><xref ref-type="fig" rid="F3003208">c</xref>, <xref ref-type="fig" rid="F3003006">3</xref><xref ref-type="fig" rid="F3003011">a</xref>, <xref ref-type="fig" rid="F3003012">b</xref>). Pharyngeal corpus muscular, swollen 70–88 µm long; metacorpus, rounded to ovoid strongly developed with thickened lumen, more or less oblong in few specimens; isthmus conspicuously differentiated from metacorpus, 33–45 µm long. Basal bulb small, pyriform, glandular in nature, continuous with isthmus, 16–22 µm x 13–17 µm in dimension (Figs <xref ref-type="fig" rid="F3003201">2</xref><xref ref-type="fig" rid="F3003209">d</xref>, <xref ref-type="fig" rid="F3003006">3</xref><xref ref-type="fig" rid="F3003014">d</xref>). Nerve ring encircling isthmus at 67–74% of pharyngeal length from anterior end. Secretory-excretory pore placed posterior to nerve ring or at 81–85% of pharyngeal length from anterior end (Figs <xref ref-type="fig" rid="F3003201">2</xref><xref ref-type="fig" rid="F3003209">d</xref>, <xref ref-type="fig" rid="F3003006">3</xref><xref ref-type="fig" rid="F3003015">e</xref>). Body at pharyngeal end 3.5–4.4 times labial diam. wide. Cardia 5–7 µm long. Intestine thin-walled, often with a bacterial pouch present in anterior part. Rectum 1.2–1.5 times anal body diam. long, with three rectal glands. Reproductive system didelphic, amphidelphic; ovaries reflexed, not reaching the level of vulva (Fig. <xref ref-type="fig" rid="F3003163">4</xref><xref ref-type="fig" rid="F3003169">b</xref>, <xref ref-type="fig" rid="F3003170">c</xref>); anterior ovary on right side and posterior on left side of intestine. Posterior genital branch usually smaller as compared to anterior branch (Fig. <xref ref-type="fig" rid="F3003039">6</xref><xref ref-type="fig" rid="F3003045">b</xref>, <xref ref-type="fig" rid="F3003046">c</xref>, <xref ref-type="fig" rid="F3003047">d</xref>). In several individuals, the posterior branch represented by a post-uterine sac (Fig. <xref ref-type="fig" rid="F3003039">6</xref><xref ref-type="fig" rid="F3003048">e</xref>). Oocytes arranged in double row in proliferation zone of each ovary. Oviduct a narrow tube leading to a wider ovoid spermatheca (Fig. <xref ref-type="fig" rid="F3003163">4</xref><xref ref-type="fig" rid="F3003169">b</xref>). The proximal end of spermatheca showing cluster of sperms (sh) developed within the hermaphrodite’s gonad. Uteri containing 2–4 eggs of 50–56 µm x 29–32 µm in dimension occasionally in early stage of segmentation. Each uterus with a large ovoid to kidney-shaped dorsal bi- or trilocular pouch connected to vagina mostly filled with larger sperms (sm) transferred as a result of copulation (Fig. <xref ref-type="fig" rid="F3003148">7</xref>). Vagina 17–21 µm, cuticularised, forming an ovijector with thick lumen occupying about 1/4<sup>th</sup> of corresponding body diam.; epiptygma present (Figs <xref ref-type="fig" rid="F3003163">4</xref><xref ref-type="fig" rid="F3003170">c</xref>, <xref ref-type="fig" rid="F3003148">7</xref><xref ref-type="fig" rid="F3003154">b</xref>). Vulval lips slightly protruding. Distance between vulva-anus 0.7–0.9 times tail length. Tail long filiform with a fine pointed terminus.</p><p>Male (Figs <xref ref-type="fig" rid="F3003201">2</xref><xref ref-type="fig" rid="F3003207">b</xref>, <xref ref-type="fig" rid="F3003211">f</xref>, <xref ref-type="fig" rid="F3003180">5</xref> and Table <xref ref-type="table" rid="T2770971">1</xref>): Similar to female in general appearance but shorter in length and strongly curved in posterior region. Testis single, laterally reflexed, reflexed part 45–52 µm long. Vas deferens a long tube with a tapering ejaculatory duct joining with rectum to form cloaca. Spicules strongly built, heavily cuticularised, strongly arcuate in proximal half, 1.3–1.5 times anal body diam. long with elongated hood-like capitula, a distinct neck and distal part deeply bifurcated with fine extensions and an attenuated ventral arm separated from main body of spicule (Figs <xref ref-type="fig" rid="F3003201">2</xref><xref ref-type="fig" rid="F3003211">f</xref>, <xref ref-type="fig" rid="F3003180">5</xref><xref ref-type="fig" rid="F3003185">a</xref>, <xref ref-type="fig" rid="F3003188">d</xref>, <xref ref-type="fig" rid="F3003189">e</xref>). Gubernaculum stout, heavily built, 70–82% of spicule length, proximally tapering and curved and distal end with slight protuberances (Figs <xref ref-type="fig" rid="F3003201">2</xref><xref ref-type="fig" rid="F3003211">f</xref>, <xref ref-type="fig" rid="F3003180">5</xref><xref ref-type="fig" rid="F3003189">e</xref>). Tail in two parts, an anterior short, conoid part and a posterior long, filamentous part. Genital papillae ten pairs with three precloacal, one adcloacal and six postcloacal pairs. Precloacal pairs GP1 and GP2 closely placed, subventral; GP3 lateroventral. GP4 at level of cloaca. Postcloacal pairs GP5 closely posterior to cloaca; GP6 subventral, more or less one cloacal body diameter posterior to cloaca and nearly at level of phasmids. GP10 subdorsal pair placed slightly posterior to the group of subventrals GP7, GP8 and GP9 (Figs <xref ref-type="fig" rid="F3003201">2</xref><xref ref-type="fig" rid="F3003211">f</xref>, <xref ref-type="fig" rid="F3003180">5</xref><xref ref-type="fig" rid="F3003186">b</xref>, <xref ref-type="fig" rid="F3003187">c</xref>). A membranous rudiment indicating bursa, occasionally confined to posterior most genital papillae including three subventral pairs and one dorsally directed pair (Figs <xref ref-type="fig" rid="F3003201">2</xref><xref ref-type="fig" rid="F3003211">f</xref>, <xref ref-type="fig" rid="F3003180">5</xref><xref ref-type="fig" rid="F3003187">c</xref>). Copulatory muscles representing 5-6 pairs of broad bands. Phasmids pore-like, about one anal body diam. posterior to anal opening.</p></tp:treatment-sec><tp:treatment-sec sec-type="Diagnosis"><title>Diagnosis</title><p><italic><tp:taxon-name><tp:taxon-name-part taxon-name-part-type="genus">Acrostichus</tp:taxon-name-part> <tp:taxon-name-part taxon-name-part-type="species">medius</tp:taxon-name-part></tp:taxon-name></italic> n. sp. is characterised by female hermaphrodites having a medium-sized body with cuticle bearing faintly striated longitudinal ridges; lateral fields demarcated with two conspicuous ridges; lips amalgamated, labial sensilla small, papilliform; cheilostom with six adradial plates; dorsal tooth moderately-built slightly larger than subventrals; posterior genital branch relatively smaller; dorsal uterine pouch large, multilocular, oval to rounded occasionally filled with sperms and males with robust, heavily cuticularised spicules with hood-like capitula, appearing deeply forked distally with fine extensions and a ventral attenuated arm; gubernaculum 2/3 of spicule length with curved and tapering proximal end and distal end with slight protuberances; bursa almost absent with rudiments confined to posterior four genital pairs.</p></tp:treatment-sec><tp:treatment-sec sec-type="Etymology"><title>Etymology</title><p>The species name ‘<italic>medius</italic>’ is a latin word that indicates the intermediate status of the species showing a blend of characters of <italic><tp:taxon-name><tp:taxon-name-part taxon-name-part-type="genus">Acrostichus</tp:taxon-name-part></tp:taxon-name></italic> and <italic><tp:taxon-name><tp:taxon-name-part taxon-name-part-type="genus">Diplogastrellus</tp:taxon-name-part></tp:taxon-name></italic>.</p></tp:treatment-sec><tp:treatment-sec sec-type="Distribution"><title>Distribution</title><p>Samples containing <italic><tp:taxon-name><tp:taxon-name-part taxon-name-part-type="genus">Acrostichus</tp:taxon-name-part> <tp:taxon-name-part taxon-name-part-type="species">medius</tp:taxon-name-part></tp:taxon-name></italic> n. sp. were collected from soil rich in organic matter near State Bank of India at Aligarh, Uttar Pradesh, India at geographical coordinates 27°53'35"N, 78°4'27"E.</p></tp:treatment-sec><tp:treatment-sec sec-type="Ecology"><title>Ecology</title><p><italic><tp:taxon-name><tp:taxon-name-part taxon-name-part-type="genus">Acrostichus</tp:taxon-name-part></tp:taxon-name></italic> is a genus with species reported from all the continents except Australia although biogeography of the genus indicates larger distribution in subtropical to temperate regions (Fig. <xref ref-type="fig" rid="F3003061">8</xref>). The individuals have been found to inhabit soil, fresh and polluted water and more specifically reported from aquatic mulm or slime flux or sewage; from soil to rotten decaying matter or from moist husk to rotten plants and from dung to frass of beetles. Most species are bacteriophagous but like other diplogastrids, may also feed on protozoa, fungi and nematodes (<xref ref-type="bibr" rid="B2834730">Bento et al. 2010</xref>).</p></tp:treatment-sec><tp:treatment-sec sec-type="Conservation"><title>Conservation</title><p>Due to inhabiting diverse environment types, the species show extensive diversity reflecting phenotypic plasticity. The variations in the shape of buccal cavity which can be shallow and broad, or narrower and deeper, and the variations in size and shape of dorsal tooth are few such examples.</p></tp:treatment-sec><tp:treatment-sec sec-type="Biology"><title>Biology</title><p><italic><tp:taxon-name><tp:taxon-name-part taxon-name-part-type="genus">A.</tp:taxon-name-part> <tp:taxon-name-part taxon-name-part-type="species">medius</tp:taxon-name-part></tp:taxon-name></italic> n. sp. shows hermaphrodite females and males in the population. It demonstrates a gradual reduction in posterior genital branch in several specimens up to the extent of a reminiscent post-uterine sac. Such unique feature indicates towards its transitional status in the evolutionary process showing affinities to both the related yet distinct genera <italic><tp:taxon-name><tp:taxon-name-part taxon-name-part-type="genus">Acrostichus</tp:taxon-name-part></tp:taxon-name></italic> and <italic><tp:taxon-name><tp:taxon-name-part taxon-name-part-type="genus">Diplogastrellus</tp:taxon-name-part></tp:taxon-name></italic>.</p></tp:treatment-sec><tp:treatment-sec sec-type="Taxon discussion"><title>Taxon discussion</title><p>
            <bold><italic>Relationship with closely related species</italic></bold>
          </p><p><italic><tp:taxon-name><tp:taxon-name-part taxon-name-part-type="genus">Acrostichus</tp:taxon-name-part> <tp:taxon-name-part taxon-name-part-type="species">medius</tp:taxon-name-part></tp:taxon-name></italic> n. sp. most closely resembles <italic><tp:taxon-name><tp:taxon-name-part taxon-name-part-type="genus">A.</tp:taxon-name-part> <tp:taxon-name-part taxon-name-part-type="species">consobrinus</tp:taxon-name-part></tp:taxon-name></italic> (<xref ref-type="bibr" rid="B2988821">De Man 1920</xref>) <xref ref-type="bibr" rid="B2835253">Massey 1962</xref> in most morphometric characteristics but differs in having smaller ‘a’ (13.0–19.6 <italic>vs</italic> 20.5–24.3) and greater ‘c' (9.2–15.8 <italic>vs</italic> 7–8) values in females and smaller ‘a’ value (15.2–19.5 <italic>vs</italic> 25.7–29.5) in males; labial sensilla papilliform (<italic>vs</italic> setose); faint (<italic>vs</italic> conspicuous) adradial plates; stoma narrow tubular (<italic>vs</italic> wide tubular); dorsal tooth small (<italic>vs</italic> robust), slightly larger (<italic>vs</italic> markedly larger) than subventrals; spicules with prominently demarcated dorsal and ventral arms having fine distal extensions (<italic>vs</italic> arms not demarcated into arms and genital papillae ten pairs (<italic>vs</italic> nine pairs) in <italic><tp:taxon-name><tp:taxon-name-part taxon-name-part-type="genus">A.</tp:taxon-name-part> <tp:taxon-name-part taxon-name-part-type="species">consobrinus</tp:taxon-name-part></tp:taxon-name></italic>.</p><p><italic><tp:taxon-name><tp:taxon-name-part taxon-name-part-type="genus">Acrostichus</tp:taxon-name-part> <tp:taxon-name-part taxon-name-part-type="species">medius</tp:taxon-name-part></tp:taxon-name></italic> n. sp. also resembles <italic><tp:taxon-name><tp:taxon-name-part taxon-name-part-type="genus">A.</tp:taxon-name-part> <tp:taxon-name-part taxon-name-part-type="species">superbus</tp:taxon-name-part></tp:taxon-name></italic> (<xref ref-type="bibr" rid="B2835341">Paesler 1946</xref>) <xref ref-type="bibr" rid="B2835263">Massey 1966</xref> in most morphometric characteristics but differs in having smaller ‘a’ value in females (13.0–19.6 <italic>vs</italic> 20.0–24.4) and males (15.2–19.5 <italic>vs</italic> 25.5–30.2); labial sensilla papilliform (<italic>vs</italic> setose); faint (<italic>vs</italic> conspicuous) adradial plates; stoma narrow tubular (<italic>vs</italic> wide tubular); gymnostom (strongly <italic>vs</italic> weakly) cuticularised; subventral metastegostomal teeth relatively larger (<italic>vs</italic> smaller); basal bulb continuous with isthmus (<italic>vs</italic> distinctly demarcated); males with broad, massive (<italic>vs</italic> slender, arcuate) spicules having prominent dorsal and ventral arms (<italic>vs</italic> arms not demarcated) and genital papillae ten pairs (<italic>vs</italic> nine pairs) in <italic><tp:taxon-name><tp:taxon-name-part taxon-name-part-type="genus">A.</tp:taxon-name-part> <tp:taxon-name-part taxon-name-part-type="species">superbus</tp:taxon-name-part> <tp:taxon-name-part taxon-name-part-type="subspecies">apud</tp:taxon-name-part></tp:taxon-name></italic> <xref ref-type="bibr" rid="B2835623">Weingärtner 1950</xref> and <xref ref-type="bibr" rid="B2834943">Gagarin 2002</xref>).</p><p>The new species comes close to <italic><tp:taxon-name><tp:taxon-name-part taxon-name-part-type="genus">A.</tp:taxon-name-part> <tp:taxon-name-part taxon-name-part-type="species">dendrophilus</tp:taxon-name-part></tp:taxon-name></italic> (<xref ref-type="bibr" rid="B2835623">Weingärtner 1950</xref>) <xref ref-type="bibr" rid="B2835263">Massey 1966</xref> in most morphometric characteristics but differs in having smaller ‘a’ value (13.0–19.6 <italic>vs</italic> 23.3–30.7) in males; smaller ‘b’ value (5.7–6.3 <italic>vs</italic> 6.8–8.6) in females; greater ‘c’ (3.1–3.6 <italic>vs</italic> 2.0–3.0) and ‘V’ (43.0–46.9 <italic>vs</italic> 33.7–36.7) values; labial sensilla papilliform (<italic>vs</italic> setose); males with broad, massive (<italic>vs</italic> slender, arcuate) spicules; hood-shaped (<italic>vs</italic> rounded) capitula; spicules having prominent dorsal and ventral arms (<italic>vs</italic> arms not demarcated) and genital papillae ten pairs (<italic>vs</italic> eight pairs) in <italic><tp:taxon-name><tp:taxon-name-part taxon-name-part-type="genus">A.</tp:taxon-name-part> <tp:taxon-name-part taxon-name-part-type="species">dendrophilus</tp:taxon-name-part> <tp:taxon-name-part taxon-name-part-type="subspecies">apud</tp:taxon-name-part></tp:taxon-name></italic> <xref ref-type="bibr" rid="B2834943">Gagarin 2002</xref>.</p><p>The new species also resembles <italic><tp:taxon-name><tp:taxon-name-part taxon-name-part-type="genus">A.</tp:taxon-name-part> <tp:taxon-name-part taxon-name-part-type="species">lazarevskajae</tp:taxon-name-part></tp:taxon-name></italic> (<xref ref-type="bibr" rid="B2835193">Lazarevskaja 1964</xref>) <xref ref-type="bibr" rid="B2835591">Sudhaus and Fürst von Lieven 2003</xref> in most allometric ratios but differs from it in having larger body size (L= 764-867 µm <italic>vs</italic> 365-430 µm in females and 611-715 µm <italic>vs</italic> 290-441 µm in males); greater 'ć' value (9.2-15.8 <italic>vs</italic> 6.6) and large-sized spicules (36-44 µm <italic>vs</italic> 23-25 µm) in males; spicules massive (<italic>vs</italic> slender) with elongated hood-like (<italic>vs</italic> rounded capitula) and distal part deeply bifurcated (<italic>vs</italic> bearing very fine spines at tip) and presence [<italic>vs</italic> absence of an attenuated ventral arm separated from main body of spicules in <italic><tp:taxon-name><tp:taxon-name-part taxon-name-part-type="genus">A.</tp:taxon-name-part> <tp:taxon-name-part taxon-name-part-type="species">lazarevskajae</tp:taxon-name-part> <tp:taxon-name-part taxon-name-part-type="subspecies">apud</tp:taxon-name-part></tp:taxon-name></italic> <xref ref-type="bibr" rid="B2835193">Lazarevskaja 1964</xref>].</p></tp:treatment-sec><tp:treatment-sec sec-type="Notes"><title>Notes</title><p>Most of the species of the genus have been described on very flimsy characteristics hence many of them are likely to be synonymous. We tried to have a comparative assessment of the morphological characteristics of most species. Of the total nominal species, few could not be included largely due to insufficient descriptions available.</p></tp:treatment-sec><tp:treatment-sec><!--Section generated to contain objects referenced in tp:taxon-treatment.--><fig-group id="F3003201" position="float" orientation="portrait"><caption><p><italic><tp:taxon-name><tp:taxon-name-part taxon-name-part-type="genus">Acrostichus</tp:taxon-name-part> <tp:taxon-name-part taxon-name-part-type="species">medius</tp:taxon-name-part></tp:taxon-name></italic> n. sp. (all lateral)</p></caption><fig id="F3003206" position="float" orientation="portrait"><label>Figure 2a.</label><caption><p>Entire female</p></caption><graphic xmlns:xlink="http://www.w3.org/1999/xlink" xlink:href="biodiversity_data_journal-4-e8029-g002_a.jpg" xlink:type="simple" position="float" orientation="portrait" id="oo_75512.jpg"/></fig><fig id="F3003207" position="float" orientation="portrait"><label>Figure 2b.</label><caption><p>Entire male</p></caption><graphic xmlns:xlink="http://www.w3.org/1999/xlink" xlink:href="biodiversity_data_journal-4-e8029-g002_b.jpg" xlink:type="simple" position="float" orientation="portrait" id="oo_75513.jpg"/></fig><fig id="F3003208" position="float" orientation="portrait"><label>Figure 2c.</label><caption><p>Female anterior end</p></caption><graphic xmlns:xlink="http://www.w3.org/1999/xlink" xlink:href="biodiversity_data_journal-4-e8029-g002_c.jpg" xlink:type="simple" position="float" orientation="portrait" id="oo_75514.jpg"/></fig><fig id="F3003209" position="float" orientation="portrait"><label>Figure 2d.</label><caption><p>Female pharyngeal region</p></caption><graphic xmlns:xlink="http://www.w3.org/1999/xlink" xlink:href="biodiversity_data_journal-4-e8029-g002_d.jpg" xlink:type="simple" position="float" orientation="portrait" id="oo_75515.jpg"/></fig><fig id="F3003210" position="float" orientation="portrait"><label>Figure 2e.</label><caption><p>Female anterior genital branch</p></caption><graphic xmlns:xlink="http://www.w3.org/1999/xlink" xlink:href="biodiversity_data_journal-4-e8029-g002_e.jpg" xlink:type="simple" position="float" orientation="portrait" id="oo_75516.jpg"/></fig><fig id="F3003211" position="float" orientation="portrait"><label>Figure 2f.</label><caption><p>Male cloacal region</p></caption><graphic xmlns:xlink="http://www.w3.org/1999/xlink" xlink:href="biodiversity_data_journal-4-e8029-g002_f.jpg" xlink:type="simple" position="float" orientation="portrait" id="oo_75517.jpg"/></fig></fig-group><fig-group id="F3003006" position="float" orientation="portrait"><caption><p><italic><tp:taxon-name><tp:taxon-name-part taxon-name-part-type="genus">Acrostichus</tp:taxon-name-part> <tp:taxon-name-part taxon-name-part-type="species">medius</tp:taxon-name-part></tp:taxon-name></italic> n. sp. (scale bar: 10 µm).</p></caption><fig id="F3003011" position="float" orientation="portrait"><label>Figure 3a.</label><caption><p>Anterior end (lateral)</p></caption><graphic xmlns:xlink="http://www.w3.org/1999/xlink" xlink:href="biodiversity_data_journal-4-e8029-g003_a.jpg" xlink:type="simple" position="float" orientation="portrait" id="oo_75450.jpg"/></fig><fig id="F3003012" position="float" orientation="portrait"><label>Figure 3b.</label><caption><p>Anterior end (lateral)</p></caption><graphic xmlns:xlink="http://www.w3.org/1999/xlink" xlink:href="biodiversity_data_journal-4-e8029-g003_b.jpg" xlink:type="simple" position="float" orientation="portrait" id="oo_75451.jpg"/></fig><fig id="F3003013" position="float" orientation="portrait"><label>Figure 3c.</label><caption><p>Metacorpal region</p></caption><graphic xmlns:xlink="http://www.w3.org/1999/xlink" xlink:href="biodiversity_data_journal-4-e8029-g003_c.jpg" xlink:type="simple" position="float" orientation="portrait" id="oo_75453.jpg"/></fig><fig id="F3003014" position="float" orientation="portrait"><label>Figure 3d.</label><caption><p>Female pharyngeal region (lateral)</p></caption><graphic xmlns:xlink="http://www.w3.org/1999/xlink" xlink:href="biodiversity_data_journal-4-e8029-g003_d.jpg" xlink:type="simple" position="float" orientation="portrait" id="oo_75454.jpg"/></fig><fig id="F3003015" position="float" orientation="portrait"><label>Figure 3e.</label><caption><p>Female pharyngeal region showing secretory-excretory pore (scanning electron microscopy)</p></caption><graphic xmlns:xlink="http://www.w3.org/1999/xlink" xlink:href="biodiversity_data_journal-4-e8029-g003_e.jpg" xlink:type="simple" position="float" orientation="portrait" id="oo_75455.jpg"/></fig></fig-group><fig-group id="F3003163" position="float" orientation="portrait"><caption><p><italic><tp:taxon-name><tp:taxon-name-part taxon-name-part-type="genus">Acrostichus</tp:taxon-name-part> <tp:taxon-name-part taxon-name-part-type="species">medius</tp:taxon-name-part></tp:taxon-name></italic> n. sp. (scale bar: 10 µm)</p></caption><fig id="F3003168" position="float" orientation="portrait"><label>Figure 4a.</label><caption><p>Body region showing lateral fields</p></caption><graphic xmlns:xlink="http://www.w3.org/1999/xlink" xlink:href="biodiversity_data_journal-4-e8029-g004_a.jpg" xlink:type="simple" position="float" orientation="portrait" id="oo_75490.jpg"/></fig><fig id="F3003169" position="float" orientation="portrait"><label>Figure 4b.</label><caption><p>Female anterior genital branch (lateral showing hermaphrodite’s sperms (sh) and male sperms (sm)</p></caption><graphic xmlns:xlink="http://www.w3.org/1999/xlink" xlink:href="biodiversity_data_journal-4-e8029-g004_b.jpg" xlink:type="simple" position="float" orientation="portrait" id="oo_75491.jpg"/></fig><fig id="F3003170" position="float" orientation="portrait"><label>Figure 4c.</label><caption><p>Uterine region (lateral) with ovijector</p></caption><graphic xmlns:xlink="http://www.w3.org/1999/xlink" xlink:href="biodiversity_data_journal-4-e8029-g004_c.jpg" xlink:type="simple" position="float" orientation="portrait" id="oo_75493.jpg"/></fig><fig id="F3003171" position="float" orientation="portrait"><label>Figure 4d.</label><caption><p>Vulval region with post-uterine sac</p></caption><graphic xmlns:xlink="http://www.w3.org/1999/xlink" xlink:href="biodiversity_data_journal-4-e8029-g004_d.jpg" xlink:type="simple" position="float" orientation="portrait" id="oo_75495.jpg"/></fig><fig id="F3003172" position="float" orientation="portrait"><label>Figure 4e.</label><caption><p>Vulval region (scanning electron microscopy)</p></caption><graphic xmlns:xlink="http://www.w3.org/1999/xlink" xlink:href="biodiversity_data_journal-4-e8029-g004_e.jpg" xlink:type="simple" position="float" orientation="portrait" id="oo_75496.jpg"/></fig></fig-group><fig-group id="F3003180" position="float" orientation="portrait"><caption><p><italic><tp:taxon-name><tp:taxon-name-part taxon-name-part-type="genus">Acrostichus</tp:taxon-name-part> <tp:taxon-name-part taxon-name-part-type="species">medius</tp:taxon-name-part></tp:taxon-name></italic> n. sp. (scale bar: 10 µm).</p></caption><fig id="F3003185" position="float" orientation="portrait"><label>Figure 5a.</label><caption><p>Male cloacal region (lateral)</p></caption><graphic xmlns:xlink="http://www.w3.org/1999/xlink" xlink:href="biodiversity_data_journal-4-e8029-g005_a.jpg" xlink:type="simple" position="float" orientation="portrait" id="oo_75498.jpg"/></fig><fig id="F3003186" position="float" orientation="portrait"><label>Figure 5b.</label><caption><p>Male cloacal region (ventro-lateral)</p></caption><graphic xmlns:xlink="http://www.w3.org/1999/xlink" xlink:href="biodiversity_data_journal-4-e8029-g005_b.jpg" xlink:type="simple" position="float" orientation="portrait" id="oo_75499.jpg"/></fig><fig id="F3003187" position="float" orientation="portrait"><label>Figure 5c.</label><caption><p>Tail region showing rudimentary bursa</p></caption><graphic xmlns:xlink="http://www.w3.org/1999/xlink" xlink:href="biodiversity_data_journal-4-e8029-g005_c.jpg" xlink:type="simple" position="float" orientation="portrait" id="oo_75501.jpg"/></fig><fig id="F3003188" position="float" orientation="portrait"><label>Figure 5d.</label><caption><p>Extracted spicule</p></caption><graphic xmlns:xlink="http://www.w3.org/1999/xlink" xlink:href="biodiversity_data_journal-4-e8029-g005_d.jpg" xlink:type="simple" position="float" orientation="portrait" id="oo_75502.jpg"/></fig><fig id="F3003189" position="float" orientation="portrait"><label>Figure 5e.</label><caption><p>Extracted gubernaculum</p></caption><graphic xmlns:xlink="http://www.w3.org/1999/xlink" xlink:href="biodiversity_data_journal-4-e8029-g005_e.jpg" xlink:type="simple" position="float" orientation="portrait" id="oo_75503.jpg"/></fig></fig-group><fig-group id="F3003039" position="float" orientation="portrait"><caption><p>Female Reproductive system in <italic><tp:taxon-name><tp:taxon-name-part taxon-name-part-type="genus">Acrostichus</tp:taxon-name-part> <tp:taxon-name-part taxon-name-part-type="species">medius</tp:taxon-name-part></tp:taxon-name></italic> n. sp. (scale bar: 10 µm).</p></caption><fig id="F3003044" position="float" orientation="portrait"><label>Figure 6a.</label><caption><p>Both genital branches equal</p></caption><graphic xmlns:xlink="http://www.w3.org/1999/xlink" xlink:href="biodiversity_data_journal-4-e8029-g006_a.jpg" xlink:type="simple" position="float" orientation="portrait" id="oo_75468.jpg"/></fig><fig id="F3003045" position="float" orientation="portrait"><label>Figure 6b.</label><caption><p>Gradual reduction in posterior genital branch</p></caption><graphic xmlns:xlink="http://www.w3.org/1999/xlink" xlink:href="biodiversity_data_journal-4-e8029-g006_b.jpg" xlink:type="simple" position="float" orientation="portrait" id="oo_75469.jpg"/></fig><fig id="F3003046" position="float" orientation="portrait"><label>Figure 6c.</label><caption><p>Gradual reduction in posterior genital branch</p></caption><graphic xmlns:xlink="http://www.w3.org/1999/xlink" xlink:href="biodiversity_data_journal-4-e8029-g006_c.jpg" xlink:type="simple" position="float" orientation="portrait" id="oo_75470.jpg"/></fig><fig id="F3003047" position="float" orientation="portrait"><label>Figure 6d.</label><caption><p>Gradual reduction in posterior genital branch</p></caption><graphic xmlns:xlink="http://www.w3.org/1999/xlink" xlink:href="biodiversity_data_journal-4-e8029-g006_d.jpg" xlink:type="simple" position="float" orientation="portrait" id="oo_75471.jpg"/></fig><fig id="F3003048" position="float" orientation="portrait"><label>Figure 6e.</label><caption><p>Posterior branch with rudimentary ovary</p></caption><graphic xmlns:xlink="http://www.w3.org/1999/xlink" xlink:href="biodiversity_data_journal-4-e8029-g006_e.jpg" xlink:type="simple" position="float" orientation="portrait" id="oo_75472.jpg"/></fig></fig-group><fig-group id="F3003148" position="float" orientation="portrait"><caption><p>Variations in Uterine pouch in <italic><tp:taxon-name><tp:taxon-name-part taxon-name-part-type="genus">Acrostichus</tp:taxon-name-part> <tp:taxon-name-part taxon-name-part-type="species">medius</tp:taxon-name-part></tp:taxon-name></italic> n. sp. (scale bar: 10 µm)</p></caption><fig id="F3003153" position="float" orientation="portrait"><label>Figure 7a.</label><caption><p>Uterine pouch with attached rudimentary ovary</p></caption><graphic xmlns:xlink="http://www.w3.org/1999/xlink" xlink:href="biodiversity_data_journal-4-e8029-g007_a.jpg" xlink:type="simple" position="float" orientation="portrait" id="oo_75484.jpg"/></fig><fig id="F3003154" position="float" orientation="portrait"><label>Figure 7b.</label><caption><p>Wide uterine pouch</p></caption><graphic xmlns:xlink="http://www.w3.org/1999/xlink" xlink:href="biodiversity_data_journal-4-e8029-g007_b.jpg" xlink:type="simple" position="float" orientation="portrait" id="oo_75485.jpg"/></fig><fig id="F3003155" position="float" orientation="portrait"><label>Figure 7c.</label><caption><p>Uterine pouch with several chambers</p></caption><graphic xmlns:xlink="http://www.w3.org/1999/xlink" xlink:href="biodiversity_data_journal-4-e8029-g007_c.jpg" xlink:type="simple" position="float" orientation="portrait" id="oo_75486.jpg"/></fig><fig id="F3003156" position="float" orientation="portrait"><label>Figure 7d.</label><caption><p>Elongated uterine pouch</p></caption><graphic xmlns:xlink="http://www.w3.org/1999/xlink" xlink:href="biodiversity_data_journal-4-e8029-g007_d.jpg" xlink:type="simple" position="float" orientation="portrait" id="oo_75487.jpg"/></fig></fig-group><table-wrap id="T2770971" position="float" orientation="portrait"><label>Table 1.</label><caption><p>Morphometric characteristics (measurements in µm) of <italic><tp:taxon-name><tp:taxon-name-part taxon-name-part-type="genus">Acrostichus</tp:taxon-name-part> <tp:taxon-name-part taxon-name-part-type="species">medius</tp:taxon-name-part></tp:taxon-name></italic> n. sp.; mean ± standard deviation (range).</p></caption><table rules="all" border="1"><tbody><tr><td rowspan="2" colspan="1">
              <bold>Characters</bold>
            </td><td rowspan="1" colspan="3">
              <bold><italic><tp:taxon-name><tp:taxon-name-part taxon-name-part-type="genus">Acrostichus</tp:taxon-name-part> <tp:taxon-name-part taxon-name-part-type="species">medius</tp:taxon-name-part></tp:taxon-name></italic> n. sp.</bold>
            </td></tr><tr><td rowspan="1" colspan="1">
              <bold>Holotype male</bold>
            </td><td rowspan="1" colspan="1">
              <bold>Paratype female</bold>
              <break/>
              <bold>(n=10)</bold>
            </td><td rowspan="1" colspan="1">
              <bold>Paratype male</bold>
              <break/>
              <bold>(n=10)</bold>
            </td></tr><tr><td rowspan="1" colspan="1">Body length</td><td rowspan="1" colspan="1">613</td><td rowspan="1" colspan="1">821.0 ± 27.5 (764– 867)</td><td rowspan="1" colspan="1">659.5 ± 27.6 (611– 715)</td></tr><tr><td rowspan="1" colspan="1">Body diameter</td><td rowspan="1" colspan="1">33</td><td rowspan="1" colspan="1">51.0 ± 7.2 (41– 63)</td><td rowspan="1" colspan="1">36.9 ± 2.2 (33– 40)</td></tr><tr><td rowspan="1" colspan="1">a</td><td rowspan="1" colspan="1">18.6</td><td rowspan="1" colspan="1">16.3 ± 2.0 (13.0– 19.6)</td><td rowspan="1" colspan="1">18.0 ± 1.1 (15.2– 19.5)</td></tr><tr><td rowspan="1" colspan="1">b</td><td rowspan="1" colspan="1">5.6</td><td rowspan="1" colspan="1">6.0 ± 0.1 (5.7– 6.3)</td><td rowspan="1" colspan="1">5.1 ± 0.2 (4.8– 5.5)</td></tr><tr><td rowspan="1" colspan="1">c</td><td rowspan="1" colspan="1">4.1</td><td rowspan="1" colspan="1">3.2 ± 0.1 (3.1– 3.6)</td><td rowspan="1" colspan="1">3.7 ± 0.4 (3.1– 4.7)</td></tr><tr><td rowspan="1" colspan="1">c’</td><td rowspan="1" colspan="1">5.8</td><td rowspan="1" colspan="1">11.1 ± 1.7 (9.2– 15.8)</td><td rowspan="1" colspan="1">6.4 ± 0.7 (5.6– 7.6)</td></tr><tr><td rowspan="1" colspan="1">V/T</td><td rowspan="1" colspan="1">49.7</td><td rowspan="1" colspan="1">44.7 ± 1.0 (43.0– 46.9)</td><td rowspan="1" colspan="1">50.4 ± 3.6 (43.6– 55.5)</td></tr><tr><td rowspan="1" colspan="1">G1</td><td rowspan="1" colspan="1">-</td><td rowspan="1" colspan="1">26.0 ± 2.4 (21.3– 29.0)</td><td rowspan="1" colspan="1">-</td></tr><tr><td rowspan="1" colspan="1">G2</td><td rowspan="1" colspan="1">-</td><td rowspan="1" colspan="1">18.9 ± 2.8 (14.2– 22.7)</td><td rowspan="1" colspan="1">-</td></tr><tr><td rowspan="1" colspan="1">Lip height</td><td rowspan="1" colspan="1">3</td><td rowspan="1" colspan="1">2.3 ± 0.4 (2– 3)</td><td rowspan="1" colspan="1">2.2 ± 0.4 (2– 3)</td></tr><tr><td rowspan="1" colspan="1">Lip diameter</td><td rowspan="1" colspan="1">7</td><td rowspan="1" colspan="1">11.1 ± 0.4 (8– 12)</td><td rowspan="1" colspan="1">7.9 ± 0.8 (7– 9)</td></tr><tr><td rowspan="1" colspan="1">Stoma length</td><td rowspan="1" colspan="1">12</td><td rowspan="1" colspan="1">13.6 ± 0.6 (12– 16)</td><td rowspan="1" colspan="1">12.2 ± 0.6 (12– 14)</td></tr><tr><td rowspan="1" colspan="1">Stoma diameter</td><td rowspan="1" colspan="1">3</td><td rowspan="1" colspan="1">4.5 ± 0.6 (3– 5)</td><td rowspan="1" colspan="1">3.9 ± 0.3 (3.0– 4.5)</td></tr><tr><td rowspan="1" colspan="1">Pharynx length</td><td rowspan="1" colspan="1">109</td><td rowspan="1" colspan="1">136.4 ± 2.1 (133–140)</td><td rowspan="1" colspan="1">127.6 ± 5.0 (109– 136)</td></tr><tr><td rowspan="1" colspan="1">Nerve ring– ant. end</td><td rowspan="1" colspan="1">83</td><td rowspan="1" colspan="1">106.4 ± 2.9 (100– 110)</td><td rowspan="1" colspan="1">100.0 ± 3.8 (83– 108)</td></tr><tr><td rowspan="1" colspan="1">Secretory-excretory pore– ant. end</td><td rowspan="1" colspan="1">96</td><td rowspan="1" colspan="1">118.4 ± 2.8 (115– 125)</td><td rowspan="1" colspan="1">116.3 ± 4.8 (96– 122)</td></tr><tr><td rowspan="1" colspan="1">Rectum Length</td><td rowspan="1" colspan="1">25</td><td rowspan="1" colspan="1">27.5 ± 2.0 (25– 30)</td><td rowspan="1" colspan="1">33.5 ± 2.3 (25– 37)</td></tr><tr><td rowspan="1" colspan="1">Anal body diameter</td><td rowspan="1" colspan="1">26</td><td rowspan="1" colspan="1">22.8 ± 2.6 (16– 25)</td><td rowspan="1" colspan="1">27.6 ± 1.5 (25– 30)</td></tr><tr><td rowspan="1" colspan="1">Tail length</td><td rowspan="1" colspan="1">151</td><td rowspan="1" colspan="1">249.7 ± 14.9 (228– 274)</td><td rowspan="1" colspan="1">178.7 ± 16.0 (151– 195)</td></tr><tr><td rowspan="1" colspan="1">Spicule length</td><td rowspan="1" colspan="1">39</td><td rowspan="1" colspan="1">-</td><td rowspan="1" colspan="1">42.0 ± 2.1 (36– 44)</td></tr><tr><td rowspan="1" colspan="1">Gubernaculum length</td><td rowspan="1" colspan="1">25</td><td rowspan="1" colspan="1">-</td><td rowspan="1" colspan="1">32.5 ± 1.9 (25– 35)</td></tr></tbody></table></table-wrap><fig id="F3003015" position="float" orientation="portrait"><label>Figure 3e.</label><caption><p>Female pharyngeal region showing secretory-excretory pore (scanning electron microscopy)</p></caption><graphic xmlns:xlink="http://www.w3.org/1999/xlink" xlink:href="biodiversity_data_journal-4-e8029-g003_e.jpg" xlink:type="simple" position="float" orientation="portrait" id="oo_75455.jpg"/></fig><fig id="F3003168" position="float" orientation="portrait"><label>Figure 4a.</label><caption><p>Body region showing lateral fields</p></caption><graphic xmlns:xlink="http://www.w3.org/1999/xlink" xlink:href="biodiversity_data_journal-4-e8029-g004_a.jpg" xlink:type="simple" position="float" orientation="portrait" id="oo_75490.jpg"/></fig><fig id="F3003172" position="float" orientation="portrait"><label>Figure 4e.</label><caption><p>Vulval region (scanning electron microscopy)</p></caption><graphic xmlns:xlink="http://www.w3.org/1999/xlink" xlink:href="biodiversity_data_journal-4-e8029-g004_e.jpg" xlink:type="simple" position="float" orientation="portrait" id="oo_75496.jpg"/></fig><fig id="F3003186" position="float" orientation="portrait"><label>Figure 5b.</label><caption><p>Male cloacal region (ventro-lateral)</p></caption><graphic xmlns:xlink="http://www.w3.org/1999/xlink" xlink:href="biodiversity_data_journal-4-e8029-g005_b.jpg" xlink:type="simple" position="float" orientation="portrait" id="oo_75499.jpg"/></fig><fig id="F3003208" position="float" orientation="portrait"><label>Figure 2c.</label><caption><p>Female anterior end</p></caption><graphic xmlns:xlink="http://www.w3.org/1999/xlink" xlink:href="biodiversity_data_journal-4-e8029-g002_c.jpg" xlink:type="simple" position="float" orientation="portrait" id="oo_75514.jpg"/></fig><fig id="F3003011" position="float" orientation="portrait"><label>Figure 3a.</label><caption><p>Anterior end (lateral)</p></caption><graphic xmlns:xlink="http://www.w3.org/1999/xlink" xlink:href="biodiversity_data_journal-4-e8029-g003_a.jpg" xlink:type="simple" position="float" orientation="portrait" id="oo_75450.jpg"/></fig><fig id="F3003012" position="float" orientation="portrait"><label>Figure 3b.</label><caption><p>Anterior end (lateral)</p></caption><graphic xmlns:xlink="http://www.w3.org/1999/xlink" xlink:href="biodiversity_data_journal-4-e8029-g003_b.jpg" xlink:type="simple" position="float" orientation="portrait" id="oo_75451.jpg"/></fig><fig id="F3003209" position="float" orientation="portrait"><label>Figure 2d.</label><caption><p>Female pharyngeal region</p></caption><graphic xmlns:xlink="http://www.w3.org/1999/xlink" xlink:href="biodiversity_data_journal-4-e8029-g002_d.jpg" xlink:type="simple" position="float" orientation="portrait" id="oo_75515.jpg"/></fig><fig id="F3003014" position="float" orientation="portrait"><label>Figure 3d.</label><caption><p>Female pharyngeal region (lateral)</p></caption><graphic xmlns:xlink="http://www.w3.org/1999/xlink" xlink:href="biodiversity_data_journal-4-e8029-g003_d.jpg" xlink:type="simple" position="float" orientation="portrait" id="oo_75454.jpg"/></fig><fig id="F3003169" position="float" orientation="portrait"><label>Figure 4b.</label><caption><p>Female anterior genital branch (lateral showing hermaphrodite’s sperms (sh) and male sperms (sm)</p></caption><graphic xmlns:xlink="http://www.w3.org/1999/xlink" xlink:href="biodiversity_data_journal-4-e8029-g004_b.jpg" xlink:type="simple" position="float" orientation="portrait" id="oo_75491.jpg"/></fig><fig id="F3003170" position="float" orientation="portrait"><label>Figure 4c.</label><caption><p>Uterine region (lateral) with ovijector</p></caption><graphic xmlns:xlink="http://www.w3.org/1999/xlink" xlink:href="biodiversity_data_journal-4-e8029-g004_c.jpg" xlink:type="simple" position="float" orientation="portrait" id="oo_75493.jpg"/></fig><fig id="F3003045" position="float" orientation="portrait"><label>Figure 6b.</label><caption><p>Gradual reduction in posterior genital branch</p></caption><graphic xmlns:xlink="http://www.w3.org/1999/xlink" xlink:href="biodiversity_data_journal-4-e8029-g006_b.jpg" xlink:type="simple" position="float" orientation="portrait" id="oo_75469.jpg"/></fig><fig id="F3003046" position="float" orientation="portrait"><label>Figure 6c.</label><caption><p>Gradual reduction in posterior genital branch</p></caption><graphic xmlns:xlink="http://www.w3.org/1999/xlink" xlink:href="biodiversity_data_journal-4-e8029-g006_c.jpg" xlink:type="simple" position="float" orientation="portrait" id="oo_75470.jpg"/></fig><fig id="F3003047" position="float" orientation="portrait"><label>Figure 6d.</label><caption><p>Gradual reduction in posterior genital branch</p></caption><graphic xmlns:xlink="http://www.w3.org/1999/xlink" xlink:href="biodiversity_data_journal-4-e8029-g006_d.jpg" xlink:type="simple" position="float" orientation="portrait" id="oo_75471.jpg"/></fig><fig id="F3003048" position="float" orientation="portrait"><label>Figure 6e.</label><caption><p>Posterior branch with rudimentary ovary</p></caption><graphic xmlns:xlink="http://www.w3.org/1999/xlink" xlink:href="biodiversity_data_journal-4-e8029-g006_e.jpg" xlink:type="simple" position="float" orientation="portrait" id="oo_75472.jpg"/></fig><fig id="F3003154" position="float" orientation="portrait"><label>Figure 7b.</label><caption><p>Wide uterine pouch</p></caption><graphic xmlns:xlink="http://www.w3.org/1999/xlink" xlink:href="biodiversity_data_journal-4-e8029-g007_b.jpg" xlink:type="simple" position="float" orientation="portrait" id="oo_75485.jpg"/></fig><fig id="F3003207" position="float" orientation="portrait"><label>Figure 2b.</label><caption><p>Entire male</p></caption><graphic xmlns:xlink="http://www.w3.org/1999/xlink" xlink:href="biodiversity_data_journal-4-e8029-g002_b.jpg" xlink:type="simple" position="float" orientation="portrait" id="oo_75513.jpg"/></fig><fig id="F3003211" position="float" orientation="portrait"><label>Figure 2f.</label><caption><p>Male cloacal region</p></caption><graphic xmlns:xlink="http://www.w3.org/1999/xlink" xlink:href="biodiversity_data_journal-4-e8029-g002_f.jpg" xlink:type="simple" position="float" orientation="portrait" id="oo_75517.jpg"/></fig><fig id="F3003185" position="float" orientation="portrait"><label>Figure 5a.</label><caption><p>Male cloacal region (lateral)</p></caption><graphic xmlns:xlink="http://www.w3.org/1999/xlink" xlink:href="biodiversity_data_journal-4-e8029-g005_a.jpg" xlink:type="simple" position="float" orientation="portrait" id="oo_75498.jpg"/></fig><fig id="F3003188" position="float" orientation="portrait"><label>Figure 5d.</label><caption><p>Extracted spicule</p></caption><graphic xmlns:xlink="http://www.w3.org/1999/xlink" xlink:href="biodiversity_data_journal-4-e8029-g005_d.jpg" xlink:type="simple" position="float" orientation="portrait" id="oo_75502.jpg"/></fig><fig id="F3003189" position="float" orientation="portrait"><label>Figure 5e.</label><caption><p>Extracted gubernaculum</p></caption><graphic xmlns:xlink="http://www.w3.org/1999/xlink" xlink:href="biodiversity_data_journal-4-e8029-g005_e.jpg" xlink:type="simple" position="float" orientation="portrait" id="oo_75503.jpg"/></fig><fig id="F3003187" position="float" orientation="portrait"><label>Figure 5c.</label><caption><p>Tail region showing rudimentary bursa</p></caption><graphic xmlns:xlink="http://www.w3.org/1999/xlink" xlink:href="biodiversity_data_journal-4-e8029-g005_c.jpg" xlink:type="simple" position="float" orientation="portrait" id="oo_75501.jpg"/></fig><fig id="F3003061" position="float" orientation="portrait"><label>Figure 8.</label><caption><p>Biogeographical distribution of species of <italic><tp:taxon-name><tp:taxon-name-part taxon-name-part-type="genus">Acrostichus</tp:taxon-name-part></tp:taxon-name></italic> Rahm 1928.</p></caption><graphic xmlns:xlink="http://www.w3.org/1999/xlink" xlink:href="biodiversity_data_journal-4-e8029-g008.jpg" position="float" id="oo_75478.jpg" orientation="portrait" xlink:type="simple"/></fig></tp:treatment-sec><ref-list><ref id="B2834730"><element-citation xmlns:xlink="http://www.w3.org/1999/xlink" publication-type="article" xlink:type="simple"><person-group person-group-type="author"><name name-style="western"><surname>Bento</surname><given-names>G.</given-names></name><name name-style="western"><surname>Ogawa</surname><given-names>A.</given-names></name><name name-style="western"><surname>Sommer</surname><given-names>R. J.</given-names></name></person-group><year>2010</year><article-title>Co-option of the hormone signalling module dafachronic acid-DAF-12 in nematode evolution</article-title><source>Nature</source><volume>466</volume><fpage>494</fpage><lpage>497</lpage><pub-id pub-id-type="doi">10.1038/nature09164</pub-id></element-citation></ref><ref id="B2988821"><element-citation xmlns:xlink="http://www.w3.org/1999/xlink" publication-type="article" xlink:type="simple"><person-group person-group-type="author"><name name-style="western"><surname>De Man</surname><given-names>J. G.</given-names></name></person-group><year>1920</year><article-title>Description d´une espèce nouvelle du genre <italic><tp:taxon-name><tp:taxon-name-part taxon-name-part-type="genus">Diplogaster</tp:taxon-name-part></tp:taxon-name></italic> Max Schultze: <italic><tp:taxon-name><tp:taxon-name-part taxon-name-part-type="genus">Diplogaster</tp:taxon-name-part> <tp:taxon-name-part taxon-name-part-type="species">consobrinus</tp:taxon-name-part></tp:taxon-name></italic>, nov. sp</article-title><source>Annales de la Societe Royale Zoologique de, Belgique</source><volume>51</volume><fpage>47</fpage><lpage>54</lpage></element-citation></ref><ref id="B2835253"><element-citation xmlns:xlink="http://www.w3.org/1999/xlink" publication-type="article" xlink:type="simple"><person-group person-group-type="author"><name name-style="western"><surname>Massey</surname><given-names>C. L.</given-names></name></person-group><year>1962</year><article-title>New species of <tp:taxon-name><tp:taxon-name-part taxon-name-part-type="family">Diplogasteridae</tp:taxon-name-part></tp:taxon-name> (<tp:taxon-name><tp:taxon-name-part taxon-name-part-type="phylum">Nematoda</tp:taxon-name-part></tp:taxon-name>) associated with bark beetles in the United States</article-title><source>Proceedings of the Helminthological Society of Washington</source><volume>29</volume><fpage>67</fpage><lpage>75</lpage></element-citation></ref><ref id="B2835341"><element-citation xmlns:xlink="http://www.w3.org/1999/xlink" publication-type="article" xlink:type="simple"><person-group person-group-type="author"><name name-style="western"><surname>Paesler</surname><given-names>F.</given-names></name></person-group><year>1946</year><article-title>Beitrag zur Kenntnis der im Dünger Bucht</article-title><source>Kieler Bucht. Kieler Meeresforschungen</source><volume>1</volume><fpage>1</fpage><lpage>48</lpage></element-citation></ref><ref id="B2835263"><element-citation xmlns:xlink="http://www.w3.org/1999/xlink" publication-type="article" xlink:type="simple"><person-group person-group-type="author"><name name-style="western"><surname>Massey</surname><given-names>C. L.</given-names></name></person-group><year>1966</year><article-title>The genus <italic><tp:taxon-name><tp:taxon-name-part taxon-name-part-type="genus">Acrostichus</tp:taxon-name-part></tp:taxon-name></italic> Rahm, 1928, synonym <italic><tp:taxon-name><tp:taxon-name-part taxon-name-part-type="genus">Diplogasteritus</tp:taxon-name-part></tp:taxon-name></italic> Paramanov, 1952 (<tp:taxon-name><tp:taxon-name-part taxon-name-part-type="phylum">Nematoda</tp:taxon-name-part></tp:taxon-name>)</article-title><source>Proceedings of the Helminthological Society of Washington</source><volume>33</volume><fpage>8</fpage><lpage>13</lpage></element-citation></ref><ref id="B2835623"><element-citation xmlns:xlink="http://www.w3.org/1999/xlink" publication-type="article" xlink:type="simple"><person-group person-group-type="author"><name name-style="western"><surname>Weingärtner</surname><given-names>I.</given-names></name></person-group><year>1955</year><article-title>Versuch einer Neuordnung der Gattung <italic><tp:taxon-name><tp:taxon-name-part taxon-name-part-type="genus">Diplogaster</tp:taxon-name-part></tp:taxon-name></italic> Schulze 1857 (<tp:taxon-name><tp:taxon-name-part taxon-name-part-type="phylum">Nematoda</tp:taxon-name-part></tp:taxon-name>).</article-title><source>Zoologische Jahrbuecher (Systematik)</source><volume>83</volume><fpage>248</fpage><lpage>317</lpage></element-citation></ref><ref id="B2834943"><element-citation xmlns:xlink="http://www.w3.org/1999/xlink" publication-type="article" xlink:type="simple"><person-group person-group-type="author"><name name-style="western"><surname>Gagarin</surname><given-names>V. G.</given-names></name></person-group><year>2002</year><article-title>A review of the genus <italic><tp:taxon-name><tp:taxon-name-part taxon-name-part-type="genus">Diplogasteritus</tp:taxon-name-part></tp:taxon-name></italic> Paramonov, 1952 with description of a new species from Central Russia (<tp:taxon-name><tp:taxon-name-part taxon-name-part-type="phylum">Nematoda</tp:taxon-name-part></tp:taxon-name>, <tp:taxon-name><tp:taxon-name-part taxon-name-part-type="order">Diplogasterida</tp:taxon-name-part></tp:taxon-name>: <tp:taxon-name><tp:taxon-name-part taxon-name-part-type="family">Diplogasteridae</tp:taxon-name-part></tp:taxon-name>)</article-title><source>Zoosystematica Rossica</source><volume>11</volume><fpage>57</fpage><lpage>73</lpage></element-citation></ref><ref id="B2835193"><element-citation xmlns:xlink="http://www.w3.org/1999/xlink" publication-type="article" xlink:type="simple"><person-group person-group-type="author"><name name-style="western"><surname>Lazarevskaja</surname><given-names>S. L.</given-names></name></person-group><year>1964</year><article-title><italic><tp:taxon-name><tp:taxon-name-part taxon-name-part-type="genus">Acrostichus</tp:taxon-name-part> <tp:taxon-name-part taxon-name-part-type="species">minimus</tp:taxon-name-part></tp:taxon-name></italic> n. sp. (<tp:taxon-name><tp:taxon-name-part taxon-name-part-type="family">Diplogasteroididae</tp:taxon-name-part></tp:taxon-name>) - a new nematode of the timberman beetle. (In Russian)</article-title><source>Trudy Geologicheskogo Instituta Akademiya Nauk SSSR (Moskva)</source><volume>14</volume><fpage>122</fpage><lpage>127</lpage></element-citation></ref><ref id="B2835591"><element-citation xmlns:xlink="http://www.w3.org/1999/xlink" publication-type="article" xlink:type="simple"><person-group person-group-type="author"><name name-style="western"><surname>Sudhaus</surname><given-names>W.</given-names></name><name name-style="western"><surname>Fürst von Lieven</surname><given-names>A.</given-names></name></person-group><year>2003</year><article-title>A phylogenetic classification of the <tp:taxon-name><tp:taxon-name-part taxon-name-part-type="family">Diplogastridae</tp:taxon-name-part></tp:taxon-name> (<tp:taxon-name><tp:taxon-name-part taxon-name-part-type="class">Secernentea</tp:taxon-name-part></tp:taxon-name>, <tp:taxon-name><tp:taxon-name-part taxon-name-part-type="phylum">Nematoda</tp:taxon-name-part></tp:taxon-name>)</article-title><source>Journal of Nematode Morphology and Systematics</source><volume>6</volume><fpage>43</fpage><lpage>90</lpage></element-citation></ref></ref-list></tp:taxon-treatment>
